# Supplementary material for: Protective potential of BM-MSC extracted Exosomes in a rat model of Alzheimer’s disease
Source: PLoS One. 2025 May 6;20(5):e0320883. doi: 10.1371/journal.pone.0320883 (PMC12054907; doi:10.1371/journal.pone.0320883)
Supplement: S1 Data — (XLSX) [file pone.0320883.s001.xlsx]

## Sheet: Brain W to BodyW
	Brain weigh / Body weight
	Sal	Alcl3	Alcl3 + Exo (2)	Alcl3 + Exo (5)	Exo (2)	Exo (5)
	0.0057	0.0057	0.006	0.0069	0.0063	0.0063
	0.0054	0.0056	0.0067	0.0059	0.0059	0.0061
	0.0067	0.005	0.0073	0.0064	0.0065	0.0063
	0.0063	0.0042	0.0072	0.0068	0.0059	0.0063
	0.0058	0.0045	0.0052	0.0061	0.0072	0.0057
	0.0066	0.0045	0.0053	0.0065	0.0065	0.0057

## Sheet: Morris-data
		Time spent in target quadrant (% of total)
		Sal	Alcl3	Alcl3 + Exo (2)	Alcl3 + Exo (5)	Exo (2)	Exo (5)
		25	14	28	18	16	10
		38	9	25	37	17	17
		35	22	24	16	15	9
		20	22	38	28	31	12
		33	15	35	19	13	14
		39	23	33	28	7	14

## Sheet: STL
		Step through latency
		Sal	Alcl3	Alcl3 + Exo (2)	Alcl3 + Exo (5)	Exo (2)	Exo (5)
		190	103	290	310	230	244
		182	137	350	205	294	127
		202	91	423	237	210	199
		388	114	220	215	206	200
		236	59	279	450	300	220
		234	110	306	295	109	382

## Sheet: TDC
		Time spent in dark compartment
		Sal	Alcl3	Alcl3 + Exo (2)	Alcl3 + Exo (5)	Exo (2)	Exo (5)
		153	225	50	152	77	91
		74	268	140	95	105	60
		135	197	100	115	178	120
		100	293	118	54	136	155
		196	105	171	35	55	70
		148	247	103	60	99	83

## Sheet: APP gene expression
		Relative expression of APP mRNA
		Sal	Alcl3	Alcl3 + Exo (2)	Alcl3 + Exo (5)	Exo (2)	Exo (5)
		100	870.896	85.1159	149.744	449.718	889.455
		100	1016.35	257.336	110.382	712.574	575.066
		100	1106.17	166.728	425.011	416.679	597.23
		100	955.575	117.487	237.747	573.682	612.701
		100	567.072	370.851	149.744	809.7	734.5
